# Supplementary material for: Fluorescent reporters for functional analysis in rice leaves
Source: Plant Direct. 2020 Feb 11;4(2):e00188. doi: 10.1002/pld3.188 (PMC7011658; doi:10.1002/pld3.188)
Supplement: Supplementary file 2 [file PLD3-4-e00188-s002.xlsx]

## Sheet: Sheet1
Fluorescent reporters for functional analysis in rice leaves
Leonie H. Luginbuehl†, Sherif El-Sharnouby†, Na Wang, and Julian M. Hibberd*
Supplemental Table 1: Nucleotide sequences for fluorescent proteins used in this study. Each DNA synthesis product was assembled from synthetic oligonucleotides and/or PCR products by Thermo Fisher Scientific (Invitrogen GeneArt Gene Synthesis). Each assembled DNA synthesis product was inserted into the vector pMS by restriction cloning, and the final construct verified by sequencing.
Module name	DNA synthesis product with 5' and 3' extensions
pL0M-S-mTurquoise2-EC18152	cactctgtggtctcaAATGGCGtccaaaggggaagagctgttcacgggcgtcgtgccaatactcgtggagcttgatggggatgtcaatggacataagttctccgtgtctggggaaggagagggagatgcgacctatggtaagctgacccttaaatttatctgcactaccggcaaactgccggtcccctggcccacgctggttacaacactgtcatggggggtgcagtgctttgcccggtatcccgatcacatgaaacagcacgatttcttcaagagtgctatgcctgaaggCtacgtccaagaaagaaccatatttttcaaggatgatgggaactataaaacacgcgccgaagtcaagttcgagggcgacaccctcgttaatcgcatagaactcaaggg…
pL0M-S-mTFP1-EC18155	cactctgtggtctcaAATGGCGtcaaagggcgaagaaacaactatgggggttattaaaccagatatgaagatcaagctcaaaatggaggggaatgtgaatggccacgcctttgtcatcgaaggggagggggaaggcaaaccatacgatgggactaatactattaacttggaggttaaggaaggcgctcctttgccgttctcctacgacatattgacaacagcctttgcgtatggcaacagggcatttacaaaataccccgacgatatccctaattatttcaagcagagttttccagaaggatatagttgggaacggacaatgacttttgaGgacaagggaatagttaaagtgaaatctgacatcagcatggaagaggattcctttatttacgaaatcca…
pL0M-S-mNeonGreen-EC18153	cactctgtggtctcaAATGGCGtcgaagggcgaagaggataatatggcctcgctcccggcgactcacgaattgcatatattcgggtcgattaacggggtcgacttcgatatggtgggccaaggtacagggaatccgaacgatggatatgaagaactcaacctgaagtcgactaagggagaTctccagttttcgccttggatactggtcccgcatataggctacggattccatcagtatttgccgtacccagacggaatgtccccgtttcaggcagccatggttgatggatctggataccaagtgcatcgcactatgcagtttgaggatggtgccagtcttacggttaattatcggtacacatacgaagggtcccacattaagggcgaggcccaagttaa…
pL0M-S-mClover3-EC18157	cactctgtggtctcaAATGGCGtccaagggggaagaactgtttaccggagtcgttcctattctggtcgaactggatggtgatgtcaatggccacaagttctcggtccggggtgaaggtgagggtgacgcaacaaacggcaagctgacactcaagtttatttgcacaacaggcaagctgcctgtcccgtggccaacacttgttacgacattcggttatggtgtcgcatgtttttcacgctatcctgaccacatgaagcagcatgatttcttcaaatcggccatgcccgaaggttatgttcaggagcggactatatctttcaaggacgacggaacgtacaaaacgcgcgccgaagttaagttcgaaggtgacaccttggtgaatcggattgagttgaaggg…
pL0M-S-mCitrine-EC18156	cactctgtggtctcaAATGGCGtcaaaaggggaagaactcttcactggcgtggtccctatattggttgaactcgatggggatgttaacggccataagttttcagtgtctggcgaaggcgagggggacgcgacgtatggtaaattgacccttaagttcatttgcaccacgggAaagctccccgtcccctggcctacgttggtgacgaccttcggctatggactcatgtgtttcgcccgCtatcccgatcatatgaaacaacacgatttcttcaaatcggcgatgcccgaaggctatgtgcaagaaagaactattttctttaaagatgatggaaactataaaaccagagcagaagtgaagtttgagggggacacgttggtgaaccgcatcgaactgaaGgg…
pL0M-S-mYPet-EC18150	cactctgtggtctcaAATGGCGtcaaaaggcgaagagcttttcactggagtcgtccctattttggtcgaacttgacggcgacgtgaacggccacaaattttccgtttcgggcgagggcgaaggagatgcgacctacggaaagctcactttgaagctgttgtgcaccacaggcaagctgcccgtcccgtggcccactttggtcacgacactcggatatggggttcaatgcttcgctcgctatcccgatcacatgaaacaacatgattttttcaaaagtgccatgccggaaggatatgtgcaagaacggacgatattcttcaaggatgacggcaactacaaaacgagagctgaagtcaaatttgagggcgatacccttgtcaataggatagagctgaaggg…
pL0M-S-mKOκ-EC18154	cactctgtggtctcaAATGGCGtctgttatcaagcccgagatgaaaatgcggtactacatggatggctctgtcaatggtcacgaatttactatcgagggagaaggtacagggCGGccatacgaagggcatcaagagatgactcttcgcgtgactatggccgaaggcggacctatgccatttgcattcgatttggtttcgcacgtcttttgctatggacatcgcgttttcacgaaataccctgaagaaattcctgattacttcaagcaagcctttcccgaagggctgagctgggaaagatcattggagttcgaagaTgggggtagtgcaagtgtgagtgcccatataagcttgcgcggcaatacattctatcacaagtcgaagttcactggagtcaattt…
pL0M-S-tdTomato-EC18158	cactctgtggtctcaAATGGCGagcaagggcgaggaggttattaaggaattcatgaggttcaaagtgcggatggagggctccatgaatggccatgaatttgagattgagggtgagggtgaaggtaggccttacgagggaacgcagactgcaaagttgaaagtgaccaagggagggcccctcccttttgcgtgggacatcctctcgccccagttcatgtatggtagcaaggcgtacgtgaagcatccGgcagacattccggactataaaaagctgtcttttcctgagggctttaagtgggagcgggttatgaattttgaggacggtggccttgttacagtgacacaagactcgagccttcaagacgggactctgatatataaggttaaaatgaggggtac…
pL0M-S-TagRFPT-EC18151	cactctgtggtctcaAATGGCGtcgaaaggggaggaacttataaaggaaaacatgcatatgaagctttacatggaggggacggtcaataaccatcatttcaagtgtacctccgaaggtgagggaaagccttatgagggcactcagacgatgcggatcaaagttgttgaggggggccctctgccgtttgcatttgatattttggcgacaagcttcatgtacggaagtcgcacctttatcaatcacacccaaggcattcctgatttcttcaagcaatcctttccagagggcttcacttgggaaagggtcaccacatacgaggatggcggtgttctcacggcaactcaagatacgagtctccaggatggttgcttgatttacaatgttaaaataagaggggt…
pL0M-S-mRuby3-EC18159	cactctgtggtctcaAATGGCGtctaaaggcgaagaactgattaaggaaaatatgagaatgaaagttgtgatggaaggctctgtgaatgggcaccaattcaaatgtactggtgaaggggaaggcaggccatatgaaggtgtgcagaccatgagaattaaagtgatcgaagggggtccactcccattcgcgttcgatatcttggctacgtcatttatgtatgggtccaggacatttatcaagtacccggcggacataccggacttttttaaacaatccttcccagagggtttCacAtgggagagagtcacgaggtacgaggatgggggcgttgtcactgtcacacaagacacttccttggaagatggcgaacttgtttacaacgtgaaggtgcggggggt…
pL0M-S-mKate2-EC18178	cactctgtggtctcaAATGGCGtctgagttgataaaggagaacatgcacatgaaactttacatggagggcactgtcaataatcatcatttcaaatgtacttctgagggtgagggtaaaccctacgaaggcacgcagacaatgagaataaaagcagtggagggggggccgctgccgttcgcatttgacatattggccacttctttTatgtacggGAGCaaaactttcatcaatcatactcaggggatacccgacttcttcaaacaaagttttccagagggCttCacAtgggaacgcgtcaccacttatgaagaTgggggggtcctcacagcgacccaagacacctcactccaggatggatgtctcatatacaacgtgaaaataagaggtgtgaactttcc…
pL0M-S-mCardinal-EC18179	cactctgtggtctcaAATGGCGtcaaagggagaagaattgattaaagaaaatatgcatatgaagctgtatatggagggcacggtgaacaaccatcacttcaaatgtacaacagaaggtgaaggtaaaccataTgagggtacgcagactcagagaataaaagtcgttgagggggggcctctgccgttcgctttcgacatccttgccacttgtttcatgtatggcagcaaaaccttcatcaatcatacacagggaatccccgattttttcaagcaatccttccctgagggCttcacGtgggaaagggttacgacatatgaggatgggggggtgctcacagtgacccaagatactagtctccaggacggctgtctgatatacaatgtcaaacttaggggtgt…
